# Supplementary material for: The first complete genome of Fructilactobacillus vespulae: strain Mu01, isolated from nectar of Musa paradisiaca L
Source: BMC Genom Data. 2025 May 22;26:36. doi: 10.1186/s12863-025-01329-y (PMC12101011; doi:10.1186/s12863-025-01329-y)
Supplement: Supplementary file 3 — Supplementary Material 3. [file 12863_2025_1329_MOESM3_ESM.xlsx]

## Sheet: Hoja1
Cas gene cluster					Repeat region							Direct repeats	Spacers	Blastn hits	Acc. Nº	Sequence	E-value	Identity	Coverage
CAS-TypeIIA					Start 1306789									E-value<0.05
Start					End 1309927					1	1306789	GTTCTTAATCTCATTAGAATGACGTACTTCTAAAAC	GTTTCTAAAAAGGGTGAAGTTAATAGTGAA	plasmid pFVMP1	CP137139.1	35825 GTTTCTAAAAAGGGTGAAGTTAATAGTGAA 35796	6e-06	1	1
1,309,944					DR Consensus GTTCTTAATCTCATTAGAATGACGTACTTCTAAAAC					2	1306855	GTTCTTAATTTCATTAGAATGACGTACTTCTAAAAC	ACTGCGCAATGGGCGTGTAAACACCCGTGGA
End					DR Length 36					3	1306922	GTTCTTAATCTCATTAGAATGACGTACTTCTAAAAC	CACACAGAACGCCACAAAATAGGAATTATC
1,316,013					Spacers Count 47					4	1306988	GTTCTTAATCTCATTAGAATGACGTACTTCTAAAAC	TCGTCGGCCTTGTCGTCGTCATTAATAACA
Gene name	Locus_tag	Start	End	Orientation	Direction -					5	1307054	GTTCTTAATCTCATTAGAATGACGTACTTCTAAAAC	ACCAGTAGCAGTTTTAACCTTAGCCAATTC
csn2	R4B61_RS06560	1,309,944	1,310,612	-	Potential Orientation (AT%) +					6	1307120	GTTCTTAATCTCATTAGAATGACGTACTTCTAAAAC	TCAACTGATGGAGCAATTTCCATCAATGTG
cas2	R4B61_RS06565	1,310,609	1,310,929	-	Evidence Level 4					7	1307186	GTTCTTAATCTCATTAGAATGACGTACTTCTAAAAC	AAACTTCATTAACGAATTAGAAAGCGTTCA	Caudoviricetes sp. isolate cte8Q4	BK039977.1	22629 ACTTCATTAACGAATTAGAAAGCG 22652	0.022	1	0.8
cas1	R4B61_RS06570	1,310,919	1,311,797	-	Conservation DR 99.59 %					8	1307252	GTTCTTAATCTCATTAGAATGACGTACTTCTAAAAC	TCTAATTTGTTGGGATATTTTCTCTTTACA
cas9	R4B61_RS06575	1,311,994	1,316,013	-	Conservation Spacer 0.00 %					9	1307318	GTTCTTAATCTCATTAGAATGACGTACTTCTAAAAC	ACCAACATAATTTGTTTGATAGCTTGAGAG
					Evidence level re-evaluation					10	1307384	GTTCTTAATCTCATTAGAATGACGTACTTCTAAAAC	GCTGAATTAGTTGGACGCGCAAATCTCGAT
					Blast score on DR4 database 0.00					11	1307450	GTTCTTAATCTCATTAGAATGACGTACTTCTAAAAC	CAATCAGCTAATTTAATCAAACCACAATTT
										12	1307516	GTTCTTAATCTCATTAGAATGACGTACTTCTAAAAC	ATTGTTACAGCATACCAGACCAATATGAGT
										13	1307582	GTTCTTAATCTCATTAGAATGACGTACTTCTAAAAC	AAGATTGATAACGAAAGGAGAAAACGTGGT
										14	1307648	GTTCTTAATCTCATTAGAATGACGTACTTCTAAAAC	ATATTCATCAGAATTTTCTCCAAAAATAAA
										15	1307714	GTTCTTAATCTCATTAGAATGACGTACTTCTAAAAC	TCCTATCCATACTGACACCAAGTTAATACA
										16	1307780	GTTCTTAATCTCATTAGAATGACGTACTTCTAAAAC	ATTAGCCATGTATTTCATCTGATTTAACGC
										17	1307846	GTTCTTAATCTCATTAGAATGACGTACTTCTAAAAC	CAAAGACAATATACAGTTACCGACAACACT
										18	1307912	GTTCTTAATCTCATTAGAATGACGTACTTCTAAAAC	TGCATCTTGTCTTACTCATTAATATAAATC
										19	1307978	GTTCTTAATCTCATTAGAATGACGTACTTCTAAAAC	TGCCAGGAAAGTTGTAAAACTCACTCATTA
										20	1308044	GTTCTTAATCTCATTAGAATGACGTACTTCTAAAAC	TGCTAAATGATTACTACGAAGGCAATGACG
										21	1308110	GTTCTTAATCTCATTAGAATGACGTACTTCTAAAAC	TAAGTCATCTTTAACTAGATTATTATTTTT
										22	1308176	GTTCTTAATCTCATTAGAATGACGTACTTCTAAAAC	CTAAACACACCTTGAAATGCCCAGAAATAA
										23	1308242	GTTCTTAATCTCATTAGAATGACGTACTTCTAAAAC	TAAAAAGCTGATCTCTTTAATTTTTCTTTA
										24	1308308	GTTCTTAATCTCATTAGAATGACGTACTTCTAAAAC	TAGTTTTAATTTTATCCTGTGTTTTCTTGT
										25	1308374	GTTCTTAATCTCATTAGAATGACGTACTTCTAAAAC	AGAGTATGCATATCAAATGCTAAAGAATGG
										26	1308440	GTTCTTAATCTCATTAGAATGACGTACTTCTAAAAC	TACACTACCTGATTGAAAGCCTTAAGAGAG
										27	1308506	GTTCTTAATCTCATTAGAATGACGTACTTCTAAAAC	AAAATAGCAAAGATGCTGAAAGTTATTTAA
										28	1308572	GTTCTTAATCTCATTAGAATGACGTACTTCTAAAAC	TTGTTATCAACCAAAGTAATTGCATTTAAG
										29	1308638	GTTCTTAATCTCATTAGAATGACGTACTTCTAAAAC	AAAGGTATTAACATTTTTACAGCTTTCATA
										30	1308704	GTTCTTAATCTCATTAGAATGACGTACTTCTAAAAC	CGTGCTAAATCACCAATAAATGCATGTTTT
										31	1308770	GTTCTTAATCTCATTAGAATGACGTACTTCTAAAAC	TTAATGCTGATAATCTGTGAGAATATGTAA
										32	1308836	GTTCTTAATCTCATTAGAATGACGTACTTCTAAAAC	TTAACGGAAAACTTAACCTAACTATTTAAA
										33	1308902	GTTCTTAATCTCATTAGAATGACGTACTTCTAAAAC	TCTAGAAGATGAATTATTAGATATCATTGA
										34	1308968	GTTCTTAATCTCATTAGAATGACGTACTTCTAAAAC	TGACGTTGTAGTTGGTGGATAGCTAGTTGT
										35	1309034	GTTCTTAATCTCATTAGAATGACGTACTTCTAAAAC	TATAAATATAGTCAAAGGAAAGGAAGTAAT
										36	1309100	GTTCTTAATCTCATTAGAATGACGTACTTCTAAAAC	TCTAACTCAGACTTATCAAGTTTCTTACCA
										37	1309166	GTTCTTAATCTCATTAGAATGACGTACTTCTAAAAC	CCAACGCCGAAAAGATGATGAAGAGCAAAT
										38	1309232	GTTCTTAATCTCATTAGAATGACGTACTTCTAAAAC	TAAATTGCGCATCTTACTGCGTGATGAAGT
										39	1309298	GTTCTTAATCTCATTAGAATGACGTACTTCTAAAAC	GTTAAGCAAACTTACGCCAGAGCCAACATT
										40	1309364	GTTCTTAATCTCATTAGAATGACGTACTTCTAAAAC	TTGTTTTGCTAGTTTTTACTGCATCTGAAA
										41	1309430	GTTCTTAATCTCATTAGAATGACGTACTTCTAAAAC	AGACGCGTTATCTAATTTACAGTCACAATA
										42	1309496	GTTCTTAATCTCATTAGAATGACGTACTTCTAAAAC	TACTATTGAAAGTACTTAAATAAGTTTTAA
										43	1309562	GTTCTTAATCTCATTAGAATGACGTACTTCTAAAAC	TATAATACCTACCATAATACCAATTATGAA
										44	1309628	GTTCTTAATCTCATTAGAATGACGTACTTCTAAAAC	GACGTACTCAAGCAATTAGAAGAGTTTGTT
										45	1309694	GTTCTTAATCTCATTAGAATGACGTACTTCTAAAAC	AACTGTTTACCGACCTTTAAGGTCATTTAT
										46	1309760	GTTCTTAATCTCATTAGAATGACGTACTTCTAAAAC	TCAATTAACAAACGGAATCGAAATCAAAGA
										47	1309826	GTTCTTAATCTCATTAGAATGACGTACTTCTAAAAC	GATTATTGTTAAGTAGTTCAGCTTTTTTAA
										48	1309892	GTTCTTAATCTCATTAGAATGACGTACTTCTAAAAC
