# Supplementary material for: The first complete genome of Fructilactobacillus vespulae: strain Mu01, isolated from nectar of Musa paradisiaca L
Source: BMC Genom Data. 2025 May 22;26:36. doi: 10.1186/s12863-025-01329-y (PMC12101011; doi:10.1186/s12863-025-01329-y)
Supplement: Supplementary file 4 — Supplementary Material 4. [file 12863_2025_1329_MOESM4_ESM.xlsx]

## Sheet: Hoja1
Genetic modules		Genes	CDS position	Locus_tag	PHASTEST BLAST Hit	E-value	Conserved domains	Putative function
	Lysogeny	1	54958..55212	R4B61_RS00260	PP_00047;hypothetical protein;phage;PHAGE_Strept_phiARI0131_1_NC_031901	1.89e-20	COG4823	Abortive infection bacteriophage resistance protein
	Replication	2	55675..56679	R4B61_RS00265	PP_00048;putative endolysin;phage;PHAGE_Lactob_c5_NC_019449	5.84e-43	pfam0118, pfam01476	Lysin
	Packaging		56679..57062	R4B61_RS00270				Holin
	Morphology	3	57062..57319	R4B61_RS00275	PP_00050;hypothetical protein;phage;PHAGE_Arthro_DrRobert_NC_041939	2.74e-05
	Lysis		57316..57705	R4B61_RS00280
			57739..57870	R4B61_RS00285			pfam09693
			57872..58150	R4B61_RS00290
		4	58169..59170	R4B61_RS00295	PP_00054;hypothetical protein;phage;PHAGE_Lactob_Lj771_NC_010179	5.24e-05	pfam11839	Alanine-zipper, major outer membrane lipoprotein
		5	59170..59712	R4B61_RS00300	PP_00055;hypothetical protein;phage;PHAGE_Lactob_KC5a_NC_007924	1.81e-20	pfam10076	Tail protein
		6	59705..60847	R4B61_RS00305	PP_00056;baseplate J-like protein;phage;PHAGE_Lactob_phiAQ113_NC_019782	1.2e-114	pfam04865	Baseplate Jlike protein
		7	60837..61223	R4B61_RS00310	PP_00057;hypothetical protein;phage;PHAGE_Lactob_Lj771_NC_010179	9.16e-32	pfam10934
		8	61223..61564	R4B61_RS00315	PP_00058;hypothetical protein;phage;PHAGE_Lactob_Lj771_NC_010179	8.8e-12	pfam10844
		9	61561..62568	R4B61_RS00320	PP_00059;hypothetical protein;phage;PHAGE_Strept_EJ_1_NC_005294	1.52e-48
		10	62577..63287	R4B61_RS00325	PP_00060;hypothetical protein;phage;PHAGE_Strept_EJ_1_NC_005294	2.94e-31
		11	63302..66709	R4B61_RS00330	PP_00061;tape measure protein;phage;PHAGE_Strept_9874_NC_031023	1.63e-104	pfam20155	Tape measure protein
		12	66969..67367	R4B61_RS00335	PP_00062;putative core tail protein;phage;PHAGE_Lactob_jlb1_NC_024206	9.16e-16	pfam08890	Tail assembly chaperone
		13	67387..67836	R4B61_RS00340	PP_00063;sheat tail protein;phage;PHAGE_Lactob_phiAQ113_NC_019782	7.81e-31	pfam09393	Tail tube protein
		14	67848..69215	R4B61_RS00345	PP_00064;putative phage sheath tail protein;phage;PHAGE_Lactob_KC5a_NC_007924	1.04e-95	pfam04984, pfam17481, pfam17482	Tail sheath protein
			69218..69472	R4B61_RS00350
			69488..69871	R4B61_RS00355
		15	69868..70275	R4B61_RS00360	PP_00067;tail protein;phage;PHAGE_Clostr_phiCT453A_NC_028991	3.72e-23	pfam04883	Tail component
		16	70275..70661	R4B61_RS00365	PP_00068;hypothetical protein;phage;PHAGE_Lactob_Lj771_NC_010179	8.13e-17
		17	70655..71023	R4B61_RS00370	PP_00069;putative head connector protein;phage;PHAGE_Clostr_phiCDHM19_NC_028996	3.84e-05	cd08055	Head-tail connector protein
		18	71033..71929	R4B61_RS00375	PP_00070;main capsid protein;phage;PHAGE_Lister_vB_LmoS_188_NC_028871	2.09e-92		Main capsid protein
		19	71943..72485	R4B61_RS00380	PP_00071;putative phage minor capsid protein;phage;PHAGE_Lactob_KC5a_NC_007924	1.23e-34	pfam06810	Minor structural protein GP20
			72619..72825	R4B61_RS00385
		20	72815..74140	R4B61_RS00390	PP_00073;putative phage head protein;phage;PHAGE_Lactob_KC5a_NC_007924	1.5e-70	pfam04233	Head morphogenesis protein
		21	74152..75546	R4B61_RS00395	PP_00074;putative phage portal protein;phage;PHAGE_Lactob_KC5a_NC_007924	5.1e-142	pfam05133	Portal protein
		22	75560..76843	R4B61_RS00400	PP_00075;Phage terminase large subunit;phage;PHAGE_Oenoco_phiS11_NC_023571	0.0	pfam03237	Terminase large subunit
		23	76821..77630	R4B61_RS00405	PP_00076;terminase small subunit;phage;PHAGE_Oenoco_phi9805_NC_023559	2.26e-48	pfam03592	Terminase small subunit
		24	77926..78345	R4B61_RS00410	PP_00077;putative transcription regulator;phage;PHAGE_Lactob_LBR48_NC_027990	4.32e-12	TIGR01637	ArpU family transcriptional regulator
			78424..78651	R4B61_RS00415
		25	78651..78902	R4B61_RS00420	PP_00079;hypothetical protein;phage;PHAGE_Lactob_Lpa804_NC_048134	3.33e-17
			78895..79134	R4B61_RS00425
		26	79127..79426	R4B61_RS00430	PP_00081;DNA binding protein;phage;PHAGE_Staphy_Ipla7_NC_018284	1.59e-12	cd11540	Nucleotide pyrophosphohydrolase
			79431..79916	R4B61_RS00435
		27	79934..80182	R4B61_RS00440	PP_00083;hypothetical protein;phage;PHAGE_Entero_EF62phi_NC_017732	4.77e-17
		28	80185..80559	R4B61_RS00445	PP_00084;hypothetical protein;phage;PHAGE_Lactob_Lrm1_NC_011104	1.34e-25	pfam06356
			80543..80911	R4B61_RS00450
		29	81071..81874	R4B61_RS00455	PP_00086;DNA replication protein;phage;PHAGE_Lactob_phiAQ113_NC_019782	3.67e-50	COG1484	DNA replication protein DnaC
		30	81855..82592	R4B61_RS00460	PP_00087;replication protein;phage;PHAGE_Lactoc_PLgT_1_NC_031016	5.48e-13	pfam07261, pfam13730	Replication initiation protein
		31	82603..83019	R4B61_RS00465	PP_00088;putative single-stranded DNA-binding protein;phage;PHAGE_Strept_T12_NC_028700	4.49e-57	pfam00436	Single-strand DNA binding protein
			83019..83186	R4B61_RS00470
			83152..83280	R4B61_RS00475
			83397..83567	R4B61_RS00480
		32	83567..83830	R4B61_RS00485	PP_00092;gp44;phage;PHAGE_Lister_B054_NC_009813	7.36e-09
			83848..83982	R4B61_RS00490
		33	84069..84866	R4B61_RS00495	PP_00094;hypothetical protein;phage;PHAGE_Lactob_T25_NC_048625	7.22e-86	pfam10543
		34	84877..85074	R4B61_RS00500	PP_00095;helix-turn-helix domain Cro/C1-type transcriptional regulator;phage;PHAGE_Paenib_Leyra_NC_048692	8.12e-10	pfam13443	Transcriptional regulator
		35	85304..85645	R4B61_RS00505	PP_00096;DNA-binding helix-turn-helix protein;phage;PHAGE_Bacill_phi4B1_NC_028886	6.85e-17	pfam01381	Transcriptional regulator
		36	85648..86400	R4B61_RS00510	PP_00097;hypothetical protein;phage;PHAGE_Entero_phiFL4A_NC_013644	8.8e-06	pfam06114	Site-specific proteinase
		37	86449..87042	R4B61_RS00515	PP_00098;hypothetical protein;phage;PHAGE_Lactob_phiadh_NC_000896	1.12e-21
		38	87123..88244	R4B61_RS00520	PP_00099;phage integrase;phage;PHAGE_Lactob_LF1_NC_019486	5.44e-108	pfam00589; pfam14657	Site-specific integrase
	Flanking DRs		Positions	Sequence (5'-3')
	Putative attachment site		54901..54915	CATTTTGTACACATT
			88262..88276
